# Supplementary material for: Population size, density, and ranging behaviour in a key leopard population in the Western Cape, South Africa
Source: PLoS One. 2022 May 27;17(5):e0254507. doi: 10.1371/journal.pone.0254507 (PMC9140237; doi:10.1371/journal.pone.0254507)
Supplement: S1 Table — (XLSX) [file pone.0254507.s001.xlsx]

## Sheet: Sheet1
Site	Latitude	Longitude	Habitat	Altitude (m)
Aghterpakhuis	-32.1459	19.0557	Fynbos	513
Algeria	-32.3948	19.0885	Fynbos	613
Alsfontein	-32.5643	19.3386	Fynbos	618
Bakkrans Kloof North	-32.3599	19.3681	Karoo	622
Bakkrans Kloof South	-32.379	19.3764	Karoo	665
Bakleikraal	-32.5297	19.1674	Fynbos	1406
Bassonsklip	-32.3342	19.1222	Fynbos	1244
BK Beidouw Valley	-32.1599	19.1529	Fynbos	492
BK Crystal Pools Trail	-32.1386	19.0893	Fynbos	512
BK Elephant Roof	-32.1162	19.1189	Fynbos	456
BK Leopard's Cave (East)	-32.1387	19.1315	Fynbos	522
BK Leopard's Cave Kloof	-32.1388	19.1331	Fynbos	513
BK North Cave	-32.0971	19.1054	Fynbos	438
Bo-Martiens Rust	-32.4081	19.2714	Karoo	772
Boskloof Open Camp	-32.2018	18.9961	Fynbos	607
Cederhoutskop	-32.3984	19.163	Fynbos	1455
De Rif Trail (Shale Band)	-32.4446	19.2262	Fynbos	1145
Duiwelsgat North	-32.4133	19.0883	Fynbos	916
Duiwelsgat South	-32.4686	19.1296	Fynbos	1258
Dwarskloof Bluegum Tree	-32.5828	19.3305	Fynbos	662
Eikeboom	-32.465	19.1561	Fynbos	1097
Eikeboom Lower	-32.4594	19.1615	Fynbos	966
Grasvlei	-32.2673	19.1523	Fynbos	836
Grasvlei (Corle)	-32.2698	19.1523	Fynbos	834
Grootkloof	-32.322	19.034	Fynbos	534
Grootlandskop	-32.3822	19.1199	Fynbos	1338
Grootrivier Confluence (West)	-32.6638	19.3932	Fynbos	499
Grootrivier Corle	-32.6075	19.4498	Karoo	441
Grootrivier Himalayas	-32.5986	19.4687	Karoo	436
Heiningvlei Biedouw Day Walk	-32.1989	19.132	Fynbos	856
Heuningvlei Krakadow Trail	-32.2067	19.0649	Fynbos	1057
Hollandsebos	-32.2936	19.0668	Fynbos	425
Karukareb Scratch Tree	-32.2702	19.0487	Fynbos	353
Kleindoring	-32.1932	19.1866	Karoo	543
Klipbokkloof Cave	-32.4942	19.4525	Karoo	522
Klipbokkloof West	-32.5093	19.4373	Karoo	560
Krakadow	-32.2229	19.0153	Fynbos	339
Krakadow (Corle)	-32.221	19.0042	Fynbos	272
Langkloof	-32.4001	19.2172	Fynbos	1248
Leeuvlak Cave (Visgat)	-32.5239	19.3996	Karoo	663
Loskoppe	-32.3265	19.3254	Karoo	843
Louis Leipoldt	-32.1438	18.9753	Fynbos	801
Lower Breekkrans	-32.5753	19.4139	Karoo	540
Maltese Cross Lower	-32.5082	19.1994	Fynbos	1006
Mannetjies Kloof North	-32.3513	19.32	Karoo	868
Mannetjies Kloof South	-32.363	19.3393	Karoo	748
Matjieskloof	-32.4265	19.4393	Karoo	556
Melkboom	-32.3366	19.3788	Karoo	594
Mied Se Kop	-32.4223	19.1529	Fynbos	1134
Mooiweerspoort	-32.2458	19.149	Fynbos	1010
Nuwerus Waterfall	-32.5833	19.3869	Karoo	713
Ouwerf	-32.4182	19.2898	Karoo	1022
Pakhuis Pass	-32.1675	19.0536	Fynbos	920
Patrysvlei	-32.1763	18.9486	Fynbos	254
Popelierbos	-32.4064	19.384	Karoo	784
Rietrivier North	-32.6735	19.5038	Karoo	508
Rietrivier South	-32.7036	19.5057	Karoo	535
Sanddrif (Shale Band)	-32.476	19.2649	Fynbos	958
Sandlaagte	-32.486	19.4775	Karoo	562
Scholts se werf	-32.334	19.3549	Karoo	701
Sugarloaf East	-32.5223	19.2427	Fynbos	1054
Sugarloaf West	-32.5275	19.212	Fynbos	1215
The Last Station!	-32.4464	19.3972	Karoo	918
Tierkloof	-32.293	19.2054	Fynbos	587
Toktokkie (Matjiesrivier)	-32.4979	19.3234	Fynbos	740
Traveller's Rest	-32.1042	19.0736	Fynbos	363
Tuinjies Kloof	-32.685	19.4017	Fynbos	579
Uilsgat	-32.4006	19.136	Fynbos	1092
Upper Leeuvlak	-32.4931	19.3873	Karoo	737
Upper Matjies	-32.5172	19.3544	Karoo	721
Vaalkloof	-32.4114	19.3506	Karoo	1046
Voelvlei Pass	-32.3007	19.2345	Karoo	591
Voelvlei South	-32.3202	19.2558	Karoo	938
