# Supplementary material for: Population size, density, and ranging behaviour in a key leopard population in the Western Cape, South Africa
Source: PLoS One. 2022 May 27;17(5):e0254507. doi: 10.1371/journal.pone.0254507 (PMC9140237; doi:10.1371/journal.pone.0254507)
Supplement: S2 Table — All animals were identified to species level, while except for birds and reptiles which were grouped. (XLSX) [file pone.0254507.s002.xlsx]

## Sheet: Sheet1
Species	Winter	Summer	Total
Aardvark	36	45	81
Aardwolf	5	13	18
African striped weasel	0	1	1
African wild cat	110	95	205
Baboon	493	867	1360
Bat-eared fox	0	13	13
Bird	455	343	798
Black-backed jackal	83	27	110
Blue wildebeest	12	7	19
Cape clawless otter	0	1	1
Cape fox	2	1	3
Cape mountain zebra	70	161	231
Caracal	94	103	197
Cow	77	108	185
Domestic cat	4	5	9
Domestic dog	179	129	308
Donkey	248	248	496
Duiker	146	202	348
Eland	58	55	113
Gemsbok	192	307	499
Goat	39	63	102
Grey rhebuck	113	95	208
Grysbok	107	106	213
Hare sp.	141	69	210
Honey badger	78	74	152
Horse	6	3	9
Klipspringer	289	433	722
Kudu	1	0	1
Large-spotted genet	111	60	171
Leopard	398	435	833
Plain zebra	6	0	6
Porcupine	353	401	754
Red hartebeest	10	18	28
Red rock rabbit	23	42	65
Reptile	2	6	8
Rock hyrax	292	576	868
Sheep	9	16	25
Small grey mongoose	127	91	218
Small-spotted genet	8	19	27
Steenbok	5	4	9
Striped polecat	2	11	13
Water mongoose	10	8	18
	4394	5261
